# Supplementary material for: Enhanced Adsorption of Tetracycline by Thermal Modification of Coconut Shell-Based Activated Carbon
Source: Int J Environ Res Public Health. 2022 Oct 22;19(21):13741. doi: 10.3390/ijerph192113741 (PMC9655672; doi:10.3390/ijerph192113741)
Supplement: Supplementary file 1 [file ijerph-19-13741-s001.zip]

Archive with 1 entries (1 files):
- ijerph-1905426-supplementary.pdf
